# Supplementary material for: Case Report: Primary lymphoepithelioma-like intrahepatic cholangiocarcinoma
Source: Front Oncol. 2023 May 1;13:1146933. doi: 10.3389/fonc.2023.1146933 (PMC10183565; doi:10.3389/fonc.2023.1146933)
Supplement: Supplementary file 3 [file DataSheet_3.zip]

Archive with 1 entries (1 files):
- DWI.avi
